# Supplementary material for: Pharmaco-Technological Characterization, Structural Analysis, and Toxicological Evaluation of the Novel Polyene Antibiotic Roseofungin for Drug Development
Source: Pharmaceutics. 2025 Mar 27;17(4):430. doi: 10.3390/pharmaceutics17040430 (PMC12030180; doi:10.3390/pharmaceutics17040430)
Supplement: Supplementary file 1 [file pharmaceutics-17-00430-s001.zip]

Archive with 1 entries (1 files):
- pharmaceutics-3419352-supplementary.pdf
